# Supplementary material for: Exploring the metabolomic diversity of plant species across spatial (leaf and stem) components and phylogenic groups
Source: BMC Plant Biol. 2020 Jan 28;20:39. doi: 10.1186/s12870-019-2231-y (PMC6986006; doi:10.1186/s12870-019-2231-y)
Supplement: Supplementary file 1 — Additional file 1. Tentatively identified primary metabolits in plants based on metabolite profiling with multivariate analysis. [file 12870_2019_2231_MOESM1_ESM.xlsx]

## Sheet: Sheet1
No.	Tentative metabolites	p-value	VIP1	VIP2	Mass fragment pattern
1	acetic acid	0.834	1.72733	1.15926	73, 147, 66, 177, 148, 75, 59, 74, 133, 205, 149, 58
2	adonitol	0.11	0.964997	0.764768	73, 217, 103, 147, 129, 117, 74, 205, 75, 218, 133
3	alanine	0.196	1.89708	1.41796	73, 116, 147, 117, 59, 75, 74, 100, 103, 118, 190, 148, 66
4	aspartic acid	0.164	1.55111	1.29879	73, 232, 45, 100, 75, 147, 74, 59, 117, 218, 233, 133, 70, 47
5	caffeic acid	0.014	0.0499289	1.41519	73, 219, 45, 75, 147, 74, 103, 191, 396, 220, 117, 59, 129
6	cinnamic acid	0.161	1.64654	1.15455	73, 147, 219, 396, 191, 307, 45, 249, 381, 161
7	citric acid	0.649	1.26628	0.851468	73, 147, 45, 273, 75, 74, 67, 133, 149, 148, 211, 183, 274
8	fucose	0.105	1.06494	0.804127	73, 147, 103, 217, 117, 45, 129, 74, 75, 205, 133, 218, 59, 148, 59, 148, 189
9	fumaric acid	0.865	0.350105	0.592075	73. 245. 147. 75. 45. 143. 83. 246. 133. 53. 59. 115
10	gaba	0.58	1.52929	1.04146	73, 174, 147, 45, 86, 75, 59, 100, 175, 74, 304, 156, 133
11	glutamic acid	0.133	1.61685	1.26423	73, 246, 75, 128, 84, 147, 156, 56, 74, 247, 100, 59
12	glycerol	0.01	1.65664	1.41105	73, 147, 117, 45, 103, 133, 205, 59, 75, 74, 148, 218
13	glyceryl-glycoside	0.001	0.682479	1.59265	73, 204, 147, 103, 75, 45, 129, 217, 205, 74, 101, 133
14	glycine	0.308	0.603812	0.433922	73, 147, 174, 86, 100, 59, 75, 133, 175, 248, 148, 74, 176
15	isoleucine	0.439	1.59993	1.15001	73, 131, 75, 70, 117, 86, 147, 74, 59, 157, 69, 61, 132
16	lactic acid	0.147	0.362574	0.25852	73, 147, 117, 75, 66, 191, 59, 74, 148, 190, 133
17	leucine	0.091	1.62961	1.35853	73, 147, 117, 45, 103, 133, 205, 59, 75, 74, 148, 158
18	linolenic acid	0.008	1.20813	1.17068	73, 75, 79, 67, 55, 93, 45, 95, 129, 81, 77, 91, 80
19	lysine	0	0.691425	1.09152	73, 147, 103, 156, 75, 174, 74, 205, 217, 129
20	malic acid	0.003	1.01916	1.0285	73, 147, 45, 55, 133, 75, 101, 74, 233, 59, 148, 245, 117
21	meso-Erythritol	0.058	0.944766	0.739754	73, 147, 45, 103, 217, 117, 75, 54, 59, 205, 133, 129
22	myo-inositol	0.251	0.365069	0.772477	73, 147, 217, 191, 45, 129, 103, 133, 305, 74, 318, 75, 148
23	oleic acid	0	1.00453	1.91485	73, 75, 55, 117, 45, 129, 314, 160, 67, 81, 59, 57, 74,
24	olemide	0.723	2.01403	1.36084	73, 75, 131, 55, 116, 144, 128, 45, 74, 91, 67, 69
25	oxalic acid	0.062	0.199402	0.530539	133, 100, 148, 103, 146, 220, 131
26	palmitic acid	0	1.26339	2.12998	73, 75, 117, 129, 132, 55, 45, 145, 131, 57, 74, 69, 313
27	phenylalanine	0.004	1.49571	1.50892	73, 45, 218, 147, 75, 200, 156, 192, 74, 328, 100, 59, 91
28	proline	0.001	1.83842	1.78579	142, 73, 45, 143, 147, 75, 59, 74, 72, 66, 144, 216, 58
29	pyroglutamic acid	0.823	1.02261	0.811644	73, 156, 45, 147, 174, 75, 59, 74, 157, 86, 58, 47, 100
30	serine	0.753	1.29544	0.869737	73, 100, 45, 188, 204, 147, 59, 75, 218, 74, 133, 114
31	shikimic acid	0.015	0.32259	1.19613	73, 204, 147, 45, 75, 205, 74, 133, 206, 59, 189, 148, 47
32	sorbitol	0.157	1.36071	1.03914	73, 147, 103, 217, 205, 117, 129, 319, 74, 157, 75, 133, 148
33	stearic acid	0.151	1.724	1.362	73, 117, 75, 145, 341, 129, 131, 202
34	succinic acid	0.926	0.497626	0.548124	147., 73, 75, 45, 55, 148, 56, 47, 149, 129, 247, 74, 59, 61
35	sucrose	0.001	0.343468	1.30191	73, 147, 103, 217, 129, 169, 361, 75, 45, 74, 133, 117, 271
36	threonine	0.286	1.56799	1.18686	73, 45, 147, 57, 117, 75, 101, 59, 219, 218, 74, 100, 133
37	trans-ferulic acid	0.137	0.190517	0.189857	103, 73, 55, 217, 45, 75, 129, 69, 89, 204, 338, 67, 249, 338, 67, 249
38	tyrosine	0.594	1.30115	0.884867	73, 147, 218, 103, 75, 74, 217, 117, 205, 319, 129, 100
39	valine	0.175	1.80597	1.37182	73, 144, 45, 147, 75, 100, 218, 59, 145, 74, 146, 47
40	xylitol	0	2.4111	2.11498	73, 147, 103, 45, 75, 129, 217, 74, 59, 133, 117, 307, 319
41	xylose	0.964	0.129564	0.421168	73, 103, 217, 147, 74, 75, 307, 59, 133, 117, 189
