# Supplementary material for: Exploring the metabolomic diversity of plant species across spatial (leaf and stem) components and phylogenic groups
Source: BMC Plant Biol. 2020 Jan 28;20:39. doi: 10.1186/s12870-019-2231-y (PMC6986006; doi:10.1186/s12870-019-2231-y)
Supplement: Supplementary file 2 — Additional file 2. Tentatively identified secondary metabolits in plants based on metabolite profiling with multivariate analysis. [file 12870_2019_2231_MOESM2_ESM.xlsx]

## Sheet: Sheet1
No.	Tentative metabolites	p-value	VIP1	VIP2	RT(min)	mass (negative)
1	Epigallocathechin	0.0412288	0.823271	0.837102	3.31951	305
2	Catechin	0.0114845	0.505385	0.397901	4.1055	289
3	Quercetin diglucoside	0.000142348	0.799381	1.69222	4.49586	625
4	Epicatechin	1.75429e-07	1.92074	1.38981	4.69822	289
5	Isoorientin (Luteolin-6-C-glucoside)	0.0321794	0.409544	0.299391	5.28351	447
6	Quercetin-3-O-glucosyl-6-O-pentoside	0.000914509	3.46184	2.46161	5.4793	595
7	Kaempferol 3-O-rhamnosyl-glucoside-7-O-rhamnoside	0.0052483	0.770262	0.820952	5.52439	739
8	Isoquercetin (Quercetin-3-β-D-glucoside)	0.0154598	1.72909	1.44621	5.84592	463
9	Kaempferol-3-O-β-rutinoside	0.00065904	0.849841	0.93486	6.07977	593
10	Kaempferol 3-O-rhamnosdie-7-O-rhamnoside	0.0231984	0.852029	1.01783	6.1216	577
11	Avicularin (Quercetin-3-O-α-L-arabinofuranoside)	0.031434	1.00152	0.737661	6.20822	433
12	Dihydrokaempferol	0.142614	0.205996	0.856028	6.35883	287
13	Myricetin	0.0314359	0.449721	0.504715	6.68334	317
14	Eriodictyol	0.00404594	0.668443	0.475335	7.1273	287
15	Quercetin	0.021327	1.38766	1.08415	7.4638	301
16	AcerosideVIII	0.00042458	1.70716	1.24394	7.64863	593
17	Ellagic acid rhamnoside	0.012131	1.75464	1.6641	7.72163	447
18	Naringenin	0.0088803	1.06077	0.851802	7.99641	271
19	Genistein	3.1354e-05	0.612712	0.591827	8.09264	269
20	Apigenin	0.3361	1.06045	0.756882	8.18286	269
21	Luteolin 4-methyl ether	0.00343044	1.60743	1.2584	8.227	299
22	Quercetin 3-O-malonyl glucoside	0.00683634	2.09721	1.51779	9.84731	549[M+FA-H]
23	Pinocembrin	0.0019928	0.598154	0.820575	9.9449	255
